# Supplementary material for: Acetone application for administration of bioactive substances has no negative effects on longevity, fitness, and sexual communication in a parasitic wasp
Source: PLoS One. 2021 Jan 20;16(1):e0245698. doi: 10.1371/journal.pone.0245698 (PMC7816986; doi:10.1371/journal.pone.0245698)
Supplement: S1 Data — (XLSX) [file pone.0245698.s002.xlsx]

## Sheet: Longevity
Longevity (in days) of N. giraulti after application of 207 nl acetone
	females		males
sample	acetone	control	acetone	control
1	7	5	7	8
2	7	5	7	7
3	5	5	8	7
4	6	7	8	7
5	7	7	7	7
6	12	7	8	6
7	7	9	12	8
8	7	7	6	5
9	6	6	9	7
10	3	6	5	7
11	4	7	1	10
12	6	6	10	8
13	9	6	8	7
14	7	6	7	10
15	7	5	10	10
16	11	6	12	11
17	11	6	11	9
18	6	6	8	7
19	1	6	5	3
20	8	13	10	7
21	7	9	7	10
22	5	6	8	10
23	6	4	8	10
24	6	5	5	6
25	6	7	7	5
26	4	6	5	6
27	6	8	7	6
28	6	7	4	6
29	5	6	4	8
30	4	7	7	8
Median:	6	6	7	7

## Sheet: Mating trials 
Time until first mounting (s)							Time between mounting and receptivity signal (s)
								0d:			1d:
	0d:			1d:				acetone	control		acetone	control
	acetone	control		acetone	control		1				3.9	15.3
1	5.6	300		27.9	120		2	22.2	31.3		23.2	20.4
2	46.8	14.5		12.9	17.1		3		32.6		5.6	8.9
3	32.2	6.6		10	23.8		4	17	36		45.4	32.4
4	26.6	24		19.2	19.2		5	6.5	23.4		37.6	34.1
5	2.9	1.8		22.7	19.7		6	114.6	19.7		4.7	26.1
6	10.4	54.2		9.9	146.9		7	53.6			25.2	8.3
7	10.9	18.3		35	14.2		8	16.9			18	15.3
8	51.3	288.3		21.6	9.8		9	51.3	43.5		35.1	17.8
9	20.1	12.7		26.8	94.3		10	129.7	39.6		40.8	17.2
10	17.7	22.5		13.5	14.3		11	38	42		20.5	19.8
11	26.8	13.2		27.8	13		12	49.6	30.9		22.7	27
12	43.2	9.5		56.5	48.5		13	28.9	49.4		5	19.5
13	15.1	16.1		26.7	73.6		14	18.1	8.5		41.6	38.1
14	32	16.4		21.4	89.5		15		36.7		41.1	16.9
15	10.5	106.7		163.1	20.9		16	33.7	31.4		30.5	40.7
16	22.1	15.7		5.2	62.9		17	43.8	38.2			22
17	43.8	78		300	83.3		18	34.1	47.7		54.5	25.7
18	35.7	11		300	11.8		19	30.9	29.3		31.5	33
19	28.6	42.5		18.6	54.4		20	40.5	14.7		33	55.3
20	6.5	5.5		60	23.2		21	34.6	26.9		40.2	23.8
21	37.4	12.8		15.7	12.7		22	28.9	32.6		14.6	33.9
22	10.9	21.2		8.9	13.2		23	35.2	16.9		26.3	25.5
23	118.9	31.3		228.9	24.9		24		20.5			30.2
24	296.4	62.9		40.2	174.6		25	32.8	5.2		22.9
25	143.5	16.5		121.1	300
Copulation duration (s)							Copulation rate
	0d:			1d:				0d		1d
	acetone	control		acetone	control		copulation	acetone	control	acetone	control
1	11.97	14.09		10.82	13		yes	18	20	23	24
2	10.86	10.38		10.81	11.09		no	7	5	2	1
3	12.91	11.21		8.92	10.11		% yes	72	80	92	96
4	12.51	12.44		11.9	14.29
5	13.39	10.33		11.55	11.74
6	12.7	12.46		13.68	14.5
7	14.71	12.13		12.64	12.13
8	12.03	12.38		12.06	12.38
9	14.66	11.47		11.78	9.84
10	11.57	11.22		14.47	12.98
11	10.55	11.5		13.44	12.29
12	9.22	11.51		13.13	15.86
13	10.1	9.07		16.72	11.55
14	10.22	9.62		11.65	15.29
15	11.6	10.48		12.6	11.21
16	10.26	9.79		13.35	12.64
17	11.8	11.47		13.38	13.16
18	12.06	10.77		13.86	14.66
19		11.78		13.9	14.14
20		11.04		13.22	12.54
21				13.26	14.08
22				14.76	15.47
23				16.18	13.6
24					15.28
25

## Sheet: Fitness mated females
	longevity 0d (d)		longevity 1d (d)				offspring 0d		offspring 1d				sex ratio 0d (% females)		sex ratio 1d (% females)
	acetone	control	acetone	control			acetone	control	acetone	control			acetone	control	acetone	control
1	19	9	20	12		1	262	220	464	380		1	93.33	90	90	86.67
2	13	1	10	21		2	319	0	269	385		2	83.33	96.67	86.67	90
3	16	15	16	18		3	331	427	432	519		3	90	100	90	86.67
4	10	11	22	14		4	246	288	605	376		4	96.67	96.67	80	93.33
5	5	12	18	16		5	0	265	485	409		5	100	90	96.67	96.67
6	10	14	17	2		6	201	333	348	0		6	90	96.67	83.33	90
7	7	11	2	21		7	178	487	0	567		7	83.33	80	90	90
8	21	12	16	1		8	523	296	480	0		8	80	93.33	0	86.67
9	7	16	13	23		9	120	347	262	493		9	83.33	86.67	80	86.67
10	8	12	16	20		10	229	298	478	245		10	86.67	93.33	90	93.33
11	4	18	17	16		11	64	409	494	294		11	96.67	96.67	90	86.67
12	3	17	16	10		12	0	443	346	230		12	86.67	93.33	86.67	90
13	4	10	15	10		13	0	302	293	231		13	90	83.33	86.67	90
14	11	4	12	16		14	322	0	291	368		14	93.33	100	93.33	90
15	14	8	19	22		15	410	157	591	305		15	86.67	96.67	90	90
16	10	18	18	20		16	379	356	520	728		16	90	80	100	73.33
17	11	15	21	19		17	283	504	633	393		17	96.67	90	83.33	86.67
18	16	16	19	19		18	490	360	571	452		18	86.67	90	90	90
19	15	14	10	9		19	470	391	346	125		19		96.67	96.67	83.33
20	4	16	14	14		20	85	486	505	591		20		76.67	96.67	90
21	18	13	14	14		21	447	243	402	337		21		93.33	93.33	96.67
22	15	16	17	11		22	404	370	520	251		22		83.33	90	90
23	22	20	19	11		23	453	461	424	230
24	19	14	18	15		24	545	403	443	350
25	14	14	11	8		25	376	308	301	132

## Sheet: Pheromone titers
Pheromone titers (ng HDL/male)
sample	acetone	control
1	40.3555	30.7595
2	81.3229	248.358
3	276.962	103.619
4	79.2414	181.748
5	64.4869	125.566
6	186.596	316.222
7	88.0769	118.86
8	19.8482	176.083
9	32.7125	102.989
10	52.5378	108.603
11	273.996	465.107
12	549.922	144.999
13	650.656	461.84
14	386.055	217.953
15	253.119	52.1498
16	648.642	599.29
17	7.22101	449.627
18	277.364	218.922
19	79.9183	139.602
20	525.838	262.463

## Sheet: Hormones
Pheromone titers (ng HDL/male)
Sample	JH 1000	JH 100	20-OH-E 1000	acetone
1	32	31.6	269.2	383.5
2	6.2	92.4	26.1	5.9
3	13.6	4.1	63.6	253.4
4	8.2	18.1	344.1	403.9
5	144	61.1	5.3	154
6	3.4	29.3	416.4	372.4
7	0.8	112.5	16.1	331.9
8	6.8	3.5	16.5	253.3
9	31.9	29.3	266.9	231.1
10	27.8	24.8	203.9	124.1
11	21.9	56.4	160	178.5
12	9.6	33.4	216.9	401
13	12.8	16.8	77.7	125.1
14	6.3	45.5	96.3	226.7
15	15.5	5.2	167.9	25.9
16	15.9	11	169.8	28
17	31.9	12.7	247.4	127.3
18	20	68.6	106.8	344.6
19	29.9	27.1	169.7	247.9
20	39.3	44	25.3	77
mean	23.89	36.37	153.295	214.775
SD	30.4435	29.4633	116.845	129.962
SEM	6.80738	6.5882	26.1273	29.0603

## Sheet: 13C-labeling
1-d old Ng males treated with 207 nl of 13C-labeled linoleic acid in acetone (10 mg/ml)
Sample		Ng_13C_LA labeling 01	Ng_13C_LA labeling 02	Ng_13C_LA labeling 03	Ng_13C_LA labeling 05	Mean	SD	SEM
Peak area m/z 90		1110056	214138	3311683	1043425
Peak area m/z 86		8542093	7415595	40569212	42165006
incorporation rate (%)		11.5006	2.80663	7.54698	2.41486	6.06727	4.30823	2.15412

## Sheet: Dopamin
Residence time (s) of females in test (pheromone) and control (solvent) field:
application of dopamine in acetone/H2O				application of acetone/H2O (control)
pheromone	control			pheromone	control
126.17	26.04			54.65	58.49
85.96	42.83			47.93	78.66
62.16	33.94			102.56	48.52
169.32	0			234.9	0
58.73	42.93			190.37	0
45.85	62.92			61.98	24.98
0	190.26			100.19	21.47
189.74	0			4.74	69.33
39.69	35.79			126.88	18.29
19.71	161.63			43.21	97.15
166.19	8.23			141.11	2.42
98.62	30.53			219.74	8.04
32.49	70.06			100.58	37.41
246.32	1.97			58.42	6.38
0	201.49			152.26	28.07
6.14	29.23			52.48	24.04
2.59	0			22.65	2.24
19.53	9.69			17.65	0.86
33.58	19.61			57.2	116.94
113.84	45.64			81.39	66.69
